# Supplementary material for: The evolutionary genetics of lactase persistence in seven ethnic groups across the Iranian plateau
Source: Hum Genomics. 2019 Feb 11;13:7. doi: 10.1186/s40246-019-0195-5 (PMC6371433; doi:10.1186/s40246-019-0195-5)
Supplement: Supplementary file 2 — Table S5. Genotype and phenotype information. (XLSX 53 kb) [file 40246_2019_195_MOESM2_ESM.xlsx]

## Sheet: Sheet1
Supplementary Table 5 . Genotype and phenotype information
ID	Ethnic Group	LP/LIP/LNP	Control region 2					LCT enhancer			Control region 1
			668 C>G	678 A>G	875 G>A	957 A>G	958 C>T	13910 C>T	13915 T>G	22018 G>A	29949 G>C	30138 T>A	30160 A>T	30182 A>G	30183 C>T	30205 G>C	30210 G>C	30252 T>C	30355T>G	30376 T>G
YP160909-001	Mazani	LNP	CC	AG	GG	AA	CC	CC	TT	AG	GG	TT	AA	AG	CC	GG	GG	TT	TT	TT
YP160909-002	Mazani	LNP	CC	AG	AG	AA	CT	CC	TT	GG	GG	TT	AA	AG	CC	GG	CG	TT	TT	TT
YP160909-003	Mazani	LIP	CC	AG	GG	AA	CC	CC	TT	GG	GG	TT	AA	AG	CC	GG	GG	TT	TT	TT
YP160909-004	Mazani	LP	CC	AG	GG	AA	CC	CC	TT	AG	GG	TT	AA	AG	CC	GG	GG	TT	TT	TT
YP160909-005	Mazani	LNP	CC	AG	AG	AA	CT	CC	TT	GG	GG	TT	AA	AG	CC	GG	CG	TT	TT	TT
YP160909-006	Mazani	LNP	CC	AA	GG	AG	CT	CC	TT	GG	GG	TT	AA	AG	CC	GG	CG	TT	TT	TT
YP160909-007	Mazani	LNP	CC	AA	GG	AA	CT	CC	TT	GG	GG	TT	AA	AA	CC	GG	CG	TT	TT	TT
YP160909-008	Mazani	LNP	CC	AG	GG	AA	CC	CC	TT	GG	CG	TT	AA	AG	CC	GG	GG	TT	TT	TT
YP160909-009	Mazani	LNP	CC	AG	GG	AA	CC	CC	TT	GG	CG	TT	AA	AG	CC	GG	GG	TT	TT	TT
YP160909-010	Mazani	LIP	CC	AA	GG	AA	CC	CC	TT	AG	GG	TT	AA	AA	CC	GG	GG	TT	TT	TT
YP160909-011	Mazani	LNP	CC	AA	GG	AA	CC	CC	TT	AG	GG	TT	AA	AA	CC	GG	GG	TT	TT	TT
YP160909-012	Mazani	LNP	CC	AA	GG	AA	CC	CC	TT	AG	GG	TT	AA	AA	CC	GG	GG	TT	TT	TT
YP160909-013	Mazani	LNP	CC	AA	GG	AA	CT	CC	TT	GG	GG	TT	AA	AA	CC	GG	CG	TT	TT	TT
YP160909-014	Mazani	LNP	CC	AA	GG	AA	CT	CC	TT	GG	GG	TT	AA	AA	CC	GG	CG	TT	TT	TT
YP160909-015	Mazani	LIP	CC	AA	GG	AA	CT	CC	TT	GG	GG	TT	AA	AA	CC	GG	CG	TT	TT	TT
YP160909-016	Mazani	LNP	CC	AG	GG	AA	CT	CC	TT	GG	GG	TT	AA	AG	CC	GG	CG	TT	TT	TT
YP160909-017	Mazani	LNP	CC	AG	GG	AA	CC	CC	TT	GG	GG	TT	AA	AG	CC	GG	GG	TT	TT	TT
YP160909-018	Mazani	LIP	CC	AA	GG	AA	CT	CC	TT	GG	GG	TT	AA	AA	CC	GG	CG	TT	TT	TT
YP160909-019	Mazani	LP	CC	AA	AG	AA	TT	CC	TT	GG	GG	TT	AA	AA	CC	GG	CC	TT	TT	GG
YP160909-020	Mazani	LNP	CC	AA	GG	AA	CT	CC	TT	GG	GG	TT	AA	AA	CC	GG	CG	TT	TT	TT
YP160909-021	Mazani	LNP	CC	AA	GG	AA	CC	CC	TT	AG	GG	TT	AA	AG	CC	GG	GG	TT	TT	TT
YP160909-022	Mazani	LP	CC	AG	GG	AA	CC	CT	TT	AG	GG	TT	AA	AG	CC	GG	GG	TT	TT	TT
YP160909-023	Mazani	LNP	CC	AA	GG	AA	CT	CC	TT	GG	GG	TT	AA	AA	CC	GG	CG	TT	TT	TT
YP160909-024	Mazani	LNP	CC	AA	GG	AA	CT	CC	TT	GG	GG	TT	AA	AA	CC	GG	CG	TT	TT	TT
YP160909-025	Mazani	LNP	CC	AA	AG	AA	TT	CC	TT	GG	GG	TT	AA	AA	CC	GG	CC	TT	TT	GG
YP160909-026	Mazani	LNP	CC	AG	GG	AA	CT	CC	TT	GG	GG	TT	AA	AG	CC	GG	CG	TT	TT	TT
YP160909-027	Mazani	LP	CC	AA	GG	AA	TT	CC	TT	GG	GG	TT	AA	AA	CC	GG	CC	TT	TT	GG
YP160909-028	Mazani	LNP	CC	AG	GG	AA	CT	CC	TT	GG	GG	TT	AA	AG	CC	GG	CG	TT	TT	TT
YP160909-029	Mazani	LNP	CC	AA	GG	AA	CT	CC	TT	GG	GG	TT	AA	AG	CC	GG	CG	TT	TT	TT
YP160909-030	Mazani	LIP	CC	AG	GG	AA	CT	CC	TT	GG	GG	TT	AA	AG	CC	GG	CG	CT	TT	TT
YP160909-031	Mazani	LIP	CC	GG	GG	AA	CC	CC	TT	GG	GG	TT	AA	GG	CC	GG	GG	CT	TT	TT
YP160909-032	Mazani	LP	CC	AG	GG	AA	CT	CT	TT	AG	GG	TT	AA	AG	CC	GG	CG	TT	TT	TT
YP160909-033	Mazani	LIP	CC	AA	AG	AA	TT	CC	TT	GG	GG	TT	AA	AA	CC	GG	CC	TT	TT	GG
YP160909-034	Mazani	LNP	CC	AG	GG	AA	CT	CC	TT	GG	GG	TT	AA	AG	CC	GG	CG	TT	TT	TT
YP160909-035	Mazani	LIP	CC	AA	GG	AA	CT	CC	TT	GG	GG	TT	AA	AA	CC	GG	CG	TT	TT	TT
YP160909-036	Mazani	LNP	CC	AA	GG	AA	CT	CC	TT	GG	GG	TT	AA	AA	CC	GG	CG	TT	TT	TT
YP160909-037	Mazani	LNP	CC	AA	GG	AA	CC	CC	TT	GG	GG	TT	AA	AA	CC	GG	CG	TT	TT	TT
YP160909-038	Mazani	LNP	CC	AA	AG	AA	TT	CC	TT	GG	GG	TT	AA	AA	CC	GG	CC	TT	TT	GG
YP160909-039	Mazani	LNP	CC	AA	GG	AA	CT	CC	TT	AG	GG	TT	AA	AA	CC	GG	CG	TT	TT	TT
YP160909-040	Azeri	LNP	CC	AG	GG	AA	CT	CC	TT	GG	GG	TT	AA	AG	CC	GG	CG	TT	TT	TT
YP160909-041	Azeri	LNP	CC	AG	GG	AA	CT	CC	TT	GG	GG	TT	AA	AA	CC	GG	CG	TT	TT	TT
YP160909-042	Azeri	LNP	CC	AA	GG	AA	TT	CC	TT	GG	GG	TT	AA	AA	CC	GG	CC	TT	TT	GG
YP160909-043	Azeri	LNP	CC	AA	GG	AA	CC	CC	TT	GG	GG	TT	AA	AA	CC	GG	GG	TT	TT	TT
YP160909-044	Mazani	LIP	CC	AG	GG	AA	CT	CC	TT	GG	GG	TT	AA	AG	CC	GG	CG	TT	TT	TT
YP160909-045	Mazani	LNP	CC	AG	GG	AA	CC	CC	TT	GG	GG	TT	AA	AA	CC	GG	CG	TT	TT	TT
YP160909-046	Mazani	LNP	CC	AA	GG	AG	CT	CC	TT	GG	GG	TT	AA	AG	CC	GG	CG	TT	TT	TT
YP160909-047	Mazani	LNP	CC	AG	GG	AA	CC	CC	TT	GG	GG	TT	AA	AA	CC	GG	CG	TT	TT	TT
YP160909-048	Mazani	LNP	CC	AG	GG	AA	CC	CC	TT	GG	GG	TT	AA	AG	CC	GG	GG	TT	TT	TT
YP160909-049	Mazani	LIP	CC	GG	GG	AA	CC	CC	TT	GG	GG	TT	AA	GG	CC	GG	GG	TT	TT	TT
YP160909-050	Mazani	LIP	CC	AA	GG	AA	TT	CC	TT	GG	GG	TT	AA	AA	CC	GG	CC	TT	TT	TG
YP160909-051	Mazani	LNP	CC	AA	GG	AA	CT	CC	TT	AG	GG	TT	AA	AA	CC	GG	CG	TT	TT	TT
YP160909-052	Mazani	LNP	CC	AG	GG	AA	CC	CC	TT	GG	GG	TT	AA	AA	CC	GG	CC	TT	TT	TG
YP160909-053	Mazani	LNP	CC	AA	GG	AA	TT	CC	TT	GG	GG	TT	AA	AG	CC	GG	GG	TT	TT	TT
YP160909-054	Mazani	LNP	CC	AA	AG	AA	CT	CT	TT	AG	GG	TT	AA	AA	CC	GG	CG	TT	TT	TT
YP160909-055	Mazani	LNP	CC	AG	GG	AA	CT	CC	TT	GG	GG	TT	AA	AA	CC	GG	CG	TT	TT	TT
YP160909-056	Mazani	LNP	CC	AA	GG	AA	CT	CC	TT	GG	GG	TT	AA	AA	CC	GG	CG	TT	TT	TT
YP160909-057	Mazani	LNP	CC	AA	GG	AA	CT	CC	TT	GG	GG	TT	AA	AA	CC	GG	CG	TT	TT	TT
YP160909-058	Mazani	LNP	CC	AG	GG	AA	CC	CC	TT	GG	GG	TT	AA	AA	CC	GG	CG	TT	TT	TT
YP160909-059	Mazani	LNP	CC	AG	GG	AA	CT	CC	TT	GG	GG	TT	AA	AA	CC	GG	CG	TT	TT	TT
YP160909-060	Mazani	LNP	CC	AA	GG	AA	CC	CC	TT	GG	GG	TT	AA	AA	CC	GG	CG	TT	TT	TT
YP160909-061	Mazani	LIP	CC	AA	GG	AG	TT	CC	TT	GG	GG	TT	AA	GG	CC	GG	CC	TT	TT	TG
YP160909-062	Mazani	LIP	CC	AG	GG	AA	CC	CC	TT	AG	GG	TT	AA	AG	CC	GG	GG	TT	TT	TT
YP160909-063	Mazani	LNP	CC	AG	GG	AA	CT	CC	TT	GG	GG	TT	AA	AG	CC	GG	CG	TT	TT	TT
YP160909-064	Mazani	LNP	CC	AG	GG	AG	CT	CC	TT	GG	GG	TT	AA	AG	CC	GG	CG	TT	TT	TT
YP160909-065	Mazani	LIP	CC	AG	GG	AA	CC	CC	TT	GG	GG	TT	AA	AG	CC	GG	CG	TT	TT	TT
YP160909-066	Mazani	LP	CC	AG	GG	AA	CC	CT	TT	AG	GG	TT	AA	AG	CC	GG	CG	TT	TT	TT
YP160909-067	Mazani	LNP	CC	GG	GG	AA	CC	CC	TT	GG	CG	TT	AA	AG	CC	GG	GG	TT	TT	TT
YP160909-068	Mazani	LNP	CC	AG	GG	AA	CT	CC	TT	GG	GG	TT	AA	AG	CC	GG	CG	TT	TT	TT
YP160909-069	Mazani	LIP	CC	AA	GG	AA	TT	CC	TT	GG	GG	TT	AA	AA	CC	GG	CC	TT	TT	GG
YP160909-070	Mazani	LNP	CC	AG	GG	AA	CC	CC	TT	GG	GG	TT	AA	GG	CC	GG	GG	TT	TT	TT
YP160909-071	Mazani	LNP	CC	GG	GG	AA	CC	CC	TT	GG	GG	TT	AA	GG	CC	GG	GG	TT	TT	TT
YP160909-072	Mazani	LIP	CC	AA	GG	AA	CT	CC	TT	GG	GG	TT	AA	AA	CC	GG	CG	TT	TT	TT
YP160909-073	Mazani	LNP	CC	AA	GG	AA	TT	CC	TT	GG	GG	TT	AA	AA	CC	GG	CC	TT	TT	GG
YP160909-074	Mazani	LNP	CC	AG	GG	AA	CT	CC	TT	GG	GG	TT	AA	AG	CC	GG	CG	TT	TT	TT
YP160909-075	Mazani	LNP	CC	GG	GG	AA	CC	CC	TT	GG	CG	TT	AA	AA	CC	GG	CG	TT	TT	TT
YP160909-076	Mazani	LNP	CC	AG	GG	AA	CT	CC	TT	GG	GG	TT	AA	AG	CC	GG	CG	TT	TT	TT
YP160909-077	Mazani	LNP	CC	AA	GG	AA	CT	CC	TT	GG	GG	TT	AA	AA	CC	GG	CG	TT	TT	TT
YP160909-078	Mazani	LNP	CC	AG	GG	AA	CC	CC	TT	GG	GG	TT	AA	AG	CC	GG	GG	TT	TT	TT
YP160909-079	Mazani	LNP	CC	AG	GG	AA	CT	CC	TT	GG	GG	TT	AA	AG	CC	GG	CG	TT	TT	TT
YP160909-080	Mazani	LNP	CC	AA	GG	AA	CT	CC	TT	GG	GG	TT	AA	AA	CC	GG	CG	TT	TT	TT
YP160909-081	Mazani	LNP	CC	AA	GG	AA	TT	CC	TT	GG	GG	TT	AA	AA	CC	GG	CC	TT	TT	GG
YP160909-082	Mazani	LNP	CC	AG	GG	AA	CC	CC	TT	GG	GG	TT	AA	AA	CC	GG	CG	TT	TT	TT
YP160909-083	Mazani	LP	CC	GG	GG	AA	CC	CC	TT	GG	GG	TT	AA	GG	CC	GG	GG	TT	TT	TT
YP160909-084	Mazani	LNP	CC	AG	GG	AA	CT	CC	TT	GG	GG	TT	AA	AG	CC	GG	CG	TT	TT	TT
YP160909-085	Mazani	LP	CC	AA	AG	AA	TT	CC	TT	GG	GG	TT	AA	AA	CC	GG	CC	TT	TT	GT
YP160909-086	Mazani	LNP	CC	GG	GG	AA	CC	CC	TT	GG	GG	TT	AA	GG	CC	GG	GG	TT	TT	TT
YP160909-087	Mazani	LNP	CC	AG	GG	AA	CC	CC	TT	GG	GG	TT	AA	AG	CC	CG	GG	TT	TT	TT
YP160909-088	Mazani	LNP	CC	AG	AG	AA	CT	CC	TT	GG	GG	TT	AA	AA	CC	GG	CG	TT	TT	TT
YP160909-089	Mazani	LIP	CC	AG	GG	AA	CT	CC	TT	GG	GG	TT	AA	AG	CC	GG	CG	TT	TT	TT
YP160909-090	Mazani	LIP	CC	AG	GG	AA	CT	CC	TT	GG	GG	TT	AA	AG	CC	GG	CG	TT	TT	TT
YP160909-091	Mazani	LNP	CC	AA	GG	AA	CT	CC	TT	GG	GG	TT	AA	AG	CC	GG	GG	TT	TT	TT
YP160909-092	Mazani	LIP	CC	AA	GG	AA	TT	CC	TT	GG	GG	TT	AA	AA	CC	GG	CC	TT	TT	GG
YP160909-093	Mazani	LNP	CC	AG	GG	AA	CT	CC	TT	GG	GG	TT	AA	AG	CC	GG	CG	TT	TT	TT
YP160909-094	Mazani	LNP	CC	AG	GG	AA	CC	CC	TT	GG	CG	TT	AA	AG	CC	GG	GG	TT	TT	TT
YP160909-095	Mazani	LP	CC	AG	GG	AA	CT	CC	TT	GG	GG	TT	AA	AG	CC	GG	CG	TT	TT	TT
YP160909-096	Mazani	LNP	CC	AA	GG	AA	CT	CC	TT	GG	CG	AT	AA	AA	CC	GG	CG	TT	TT	TT
YP160909-097	Mazani	LNP	CC	AG	GG	AA	CC	CC	TT	GG	GG	TT	AA	AG	CC	GG	GG	TT	TT	TT
YP160909-098	Mazani	LNP	CC	AG	GG	AA	CC	CC	TT	GG	GG	TT	AA	AG	CC	GG	GG	TT	TT	TT
YP160909-099	Mazani	LNP	CC	AA	AG	AA	TT	CC	TT	GG	GG	TT	AA	AA	CC	GG	CC	TT	TT	GG
YP160909-100	Mazani	LNP	CC	AA	AG	AA	TT	CC	TT	GG	GG	TT	AA	AG	CC	GG	CG	TT	TT	TT
YP160909-101	Mazani	LNP	CC	AG	GG	AA	CC	CC	TT	GG	CG	TT	AA	AG	CC	GG	GG	TT	TT	TT
YP160909-102	Mazani	LIP	CC	AG	GG	AA	CT	CC	TT	AG	GG	TT	AA	AG	CC	GG	CG	TT	TT	TT
YP160909-103	Mazani	LIP	CC	GG	GG	AA	CC	CC	TT	GG	GG	TT	AA	GG	CC	GG	GG	TT	TT	TT
YP160909-104	Mazani	LNP	CC	AG	GG	AA	CC	CC	TT	GG	GG	TT	AA	AG	CC	GG	GG	TT	TT	TT
YP160909-105	Mazani	LNP	CC	AG	GG	AA	CC	CC	TT	GG	GG	TT	AA	AG	CC	GG	GG	TT	TT	TT
YP160909-106	Arab	LNP	CC	AG	GG	AA	CC	CC	TT	AG	GG	TT	AA	AG	CC	GG	CG	TT	TT	TT
YP160909-107	Arab	LNP	CC	AA	GG	AA	TT	CC	TT	GG	GG	TT	AA	AA	CC	GG	CC	TT	TT	GG
YP160909-108	Arab	LIP	CC	GG	GG	AA	CC	CC	TT	GG	GG	TT	AA	GG	CC	GG	GG	TT	TT	TT
YP160909-109	Arab	LIP	CC	AA	GG	AA	TT	CC	TT	GG	GG	TT	AA	AA	CC	GG	CC	TT	TT	GG
YP160909-110	Arab	LNP	CC	AA	GG	AA	CC	CC	TT	GG	GG	TT	AA	AA	CC	GG	GG	TT	TT	TT
YP160909-111	Arab	LNP	CC	AA	GG	AA	TT	CC	TT	GG	GG	TT	AA	AA	CC	GG	CC	TT	TT	GG
YP160909-112	Arab	LIP	CC	AA	GG	AA	CC	CC	TT	GG	GG	TT	AA	AA	CC	GG	GG	TT	TT	TT
YP160909-113	Arab	LP	CC	AA	GG	AA	CC	CC	TT	AG	GG	TT	AA	AA	CC	GG	GG	TT	TT	TT
YP160909-114	Arab	LNP	CC	AA	GG	AA	CT	CC	TT	GG	GG	TT	AA	AA	CC	GG	CG	TT	TT	TT
YP160909-115	Arab	LNP	CC	AA	GG	AA	TT	CC	TT	GG	GG	TT	AA	AA	CC	GG	CC	TT	TT	GG
YP160909-116	Arab	LIP	CC	AA	GG	AA	TT	CC	TT	GG	GG	TT	AA	AA	CC	GG	CC	TT	TT	GG
YP160909-117	Arab	LP	CC	AA	GG	AA	CT	CC	TT	GG	GG	TT	AA	AG	CC	GG	CG	TT	TT	TT
YP160909-118	Arab	LP	CC	AG	GG	AA	CT	CC	TT	GG	GG	TT	AA	AG	CC	GG	CG	TT	TT	TT
YP160909-119	Arab	LIP	CC	AA	GG	AA	TT	CC	TT	GG	GG	TT	AA	AA	CC	GG	CC	TT	TT	GG
YP160909-120	Arab	LIP	CC	GG	GG	AA	CC	CC	TT	GG	GG	TT	AA	GG	CC	GG	GG	TT	TT	TT
YP160909-121	Arab	LP	CC	AG	GG	AA	CT	CC	TT	GG	GG	TT	AA	AG	CC	GG	CG	TT	TT	TT
YP160909-122	Arab	LNP	CC	AG	GG	AA	CT	CC	TT	GG	GG	TT	AA	AG	CC	GG	CG	TT	TT	TT
YP160909-123	Arab	LNP	CC	AG	GG	AA	CT	CC	TT	GG	GG	TT	AA	AG	CC	GG	CG	TT	TT	TT
YP160909-124	Arab	LNP	CC	AG	GG	AA	CT	CC	TT	GG	GG	TT	AA	AG	CC	GG	CG	TT	TT	TT
YP160909-125	Arab	LNP	CC	AG	GG	AA	CC	CC	TT	AG	GG	TT	AA	AG	CC	GG	GG	TT	TT	TT
YP160909-126	Arab	LP	CC	GG	GG	AA	CC	CC	TG	GG	GG	TT	AA	GG	CC	GG	GG	TT	TT	TT
YP160909-127	Arab	LNP	CC	AG	GG	AA	CT	CC	TT	GG	GG	TT	AA	AG	CC	GG	CG	TT	TT	TT
YP160909-128	Arab	LNP	CC	AG	GG	AA	CT	CC	TT	GG	GG	TT	AA	AG	CC	GG	CG	TT	TT	TT
YP160909-129	Arab	LP	CC	AA	GG	AA	CT	CT	TT	AG	GG	TT	AA	AA	CC	GG	CG	TT	TT	TT
YP160909-130	Arab	LNP	CC	AA	GG	AA	CT	CC	TT	GG	GG	TT	AA	AA	CC	GG	CG	TT	TT	TT
YP160909-131	Kurd	LNP	CC	AA	GG	AA	CT	CC	TT	GG	GG	TT	AA	AG	CC	GG	CG	TT	TT	TT
YP160909-132	Persian	LNP	CC	AG	GG	AA	CC	CC	TT	GG	GG	TT	AA	AG	CC	GG	GG	TT	TT	TT
YP160909-133	Persian	LNP	CC	AG	GG	AA	CC	CC	TT	GG	GG	TT	AA	AG	CC	GG	GG	TT	TT	TT
YP160909-134	Persian	LNP	CC	GG	GG	AA	CC	CC	TT	GG	GG	TT	AA	GG	CC	GG	GG	TT	TT	TT
YP160909-135	Persian	LIP	CC	AA	GG	AA	CT	CC	TT	GG	GG	TT	AA	AG	CC	GG	CG	TT	TT	TT
YP160909-136	Persian	LIP	CC	AG	GG	AA	CT	CC	TT	GG	GG	TT	AA	AG	CC	GG	CG	TT	TT	TT
YP160909-137	Persian	LNP	CC	AA	GG	AA	CT	CC	TT	GG	GG	TT	AA	AA	CC	GG	CG	TT	TT	TT
YP160909-138	Persian	LP	CC	AA	GG	AA	CT	CC	TT	GG	GG	TT	AA	AA	CC	GG	CG	TT	TT	TT
YP160909-139	Persian	LIP	CC	AA	GG	AA	TT	CC	TT	GG	GG	TT	AA	AA	CC	GG	CC	TT	TT	GG
YP160909-140	Persian	LP	CC	AG	GG	AA	CC	CC	TT	GG	CG	TT	AA	AG	CC	GG	GG	TT	TT	TT
YP160909-141	Persian	LNP	CC	AA	GG	AA	CT	CC	TT	GG	GG	TT	AA	AG	CC	GG	CG	TT	TT	TT
YP160909-142	Persian	LP	CC	AG	GG	AA	CC	CC	TT	GG	GG	TT	AA	AG	CC	GG	GG	TT	TT	TT
YP160909-143	Persian	LNP	CC	AG	GG	AA	CT	CC	TT	GG	GG	TT	AA	AG	CC	GG	CG	TT	TT	TT
YP160909-144	Persian	LNP	CC	AA	GG	AA	TT	CT	TT	GG	GG	TT	AA	AA	CC	GG	CC	TT	TT	GG
YP160909-145	Persian	LNP	CC	AG	GG	AA	CC	CC	TT	GG	GG	TT	AA	AA	CC	GG	CG	TT	TT	TT
YP160909-146	Persian	LP	CC	AG	GG	AA	CC	CT	TT	GG	GG	TT	AA	AG	CC	GG	GG	TT	TT	TT
YP160909-147	Persian	LNP	CC	AA	GG	AA	CT	CC	TT	GG	GG	TT	AA	AG	CC	GG	CG	TT	TT	TT
YP160909-148	Persian	LNP	CC	AG	GG	AA	CT	CC	TT	GG	GG	TT	AA	AG	CC	GG	CG	TT	TT	TT
YP160909-149	Persian	LNP	CC	AG	GG	AA	CC	CC	TT	GG	GG	TT	AA	GG	CC	GG	GG	TT	TT	TT
YP160909-150	Persian	LNP	CC	AA	GG	AA	CC	CC	TT	GG	GG	TT	AA	AA	CC	GG	GG	TT	TT	TT
YP160909-151	Persian	LNP	CC	AA	GG	AA	CT	CC	TT	GG	GG	TT	AA	AA	CC	GG	CG	TT	TT	TT
YP160909-152	Persian	LP	CC	AG	GG	AA	CC	CC	TG	GG	GG	TT	AA	AG	CC	GG	GG	TT	TT	TT
YP160909-153	Persian	LNP	CC	AA	GG	AA	CC	CC	TT	GG	GG	TT	AA	AA	CC	GG	GG	TT	TT	TT
YP160909-154	Persian	LNP	CC	AA	GG	AA	TT	CC	TT	GG	GG	TT	AA	AA	CC	GG	CC	TT	TT	GG
YP160909-155	Persian	LNP	CC	AA	GG	AA	CT	CC	TT	GG	GG	TT	AA	AG	CC	GG	CG	TT	TT	TT
YP160909-156	Mazani	LIP	CC	AA	GG	AA	CT	CC	TT	AG	GG	TT	AA	AA	CC	GG	CG	TT	TT	TT
YP160909-157	Persian	LP	CC	AG	GG	AA	CC	CC	TT	AG	GG	TT	AA	AG	CC	GG	GG	CT	TT	TT
YP160909-158	Persian	LP	CC	AA	GG	AA	CC	CC	TT	GG	GG	TT	AA	AA	CC	GG	GG	TT	TT	TT
YP160909-159	Persian	LP	CC	GG	GG	AA	CC	CC	TT	GG	GG	TT	AA	GG	CC	GG	GG	TT	TT	TT
YP160909-160	Persian	LNP	CC	AA	GG	AA	CT	CC	TT	GG	GG	TT	AA	AA	CC	GG	CG	TT	TT	TT
YP160909-161	Mazani	LNP	CC	AA	GG	AA	CT	CC	TT	GG	CG	TT	AA	AA	CC	GG	CG	TT	TT	TT
YP160909-162	Arab	LP	CC	AA	GG	AA	CT	CT	TT	AG	GG	TT	AA	AA	CC	GG	CG	TT	TT	TT
YP160909-163	Persian	LNP	CC	AG	GG	AA	CC	CC	TT	GG	GG	TT	AA	GG	CC	GG	GG	TT	TG	TT
YP160909-164	Mazani	LNP	CC	AG	GG	AA	CT	CC	TT	AG	GG	TT	AA	AG	CC	GG	CG	TT	TT	TT
YP160909-165	Gilak	LP	CC	AG	GG	AA	CC	CC	TT	AG	GG	TT	AA	AG	CC	GG	GG	TT	TT	TT
YP160909-166	Kurd	LNP	CC	AA	GG	AA	CC	CC	TT	GG	CG	TT	AA	AA	CC	GG	GG	TT	TT	TT
YP160909-167	Persian	LNP	CC	GG	GG	AA	CC	CC	TT	GG	GG	TT	AA	GG	CC	GG	GG	TT	TT	TT
YP160909-168	Persian	LNP	CC	AA	GG	AA	TT	CC	TT	GG	GG	TT	AA	AA	CC	GG	CC	TT	TT	GG
YP160909-169	Kurd	LIP	CC	AA	GG	AA	CT	CT	TT	GG	GG	TT	AA	AA	CC	GG	CG	TT	TT	TT
YP160909-170	Kurd	LIP	CC	AA	GG	AA	TT	CC	TT	GG	GG	TT	AA	AA	CC	GG	CC	TT	TT	GG
YP160909-171	Kurd	LNP	CC	AA	GG	AA	CT	CC	TT	GG	GG	TT	AA	AA	CC	GG	CG	TT	TT	TT
YP160909-172	lur	LNP	CC	AG	GG	AA	CT	CC	TT	GG	GG	TT	AA	AA	CC	GG	CG	TT	TT	TT
YP160909-173	Kurd	LNP	CC	AA	GG	AA	CT	CC	TT	GG	GG	TT	AA	AA	CC	GG	CC	TT	TT	GG
YP160909-174	Kurd	LIP	CC	AA	GG	AA	CT	CC	TT	GG	GG	TT	AA	AA	CC	GG	CG	TT	TT	TT
YP160909-175	Kurd	LNP	CC	AA	GG	AA	CT	CC	TT	GG	GG	TT	AA	AA	CC	GG	CG	TT	TT	TT
YP160909-177	Kurd	LNP	CC	AG	GG	AA	CC	CC	TT	GG	GG	TT	AA	GG	CT	GG	GG	TT	TT	TT
YP160909-178	Kurd	LNP	CC	AA	GG	AA	TT	CC	TT	GG	GG	TT	AA	AA	CC	GG	CC	TT	TT	GG
YP160909-179	Kurd	LNP	CC	AG	GG	AA	CT	CC	TT	GG	GG	TT	AA	AG	CC	GG	CG	TT	TT	TT
YP160909-180	Kurd	LNP	CC	AA	GG	AA	TT	CC	TT	GG	GG	TT	AA	AA	CC	GG	CC	TT	TT	GG
YP160909-181	Kurd	LIP	CC	AA	GG	AA	CT	CC	TT	GG	CG	TT	AA	AA	CC	GG	CG	TT	TT	TT
YP160909-182	Kurd	LP	CC	AG	GG	AA	CC	CT	TT	AG	GG	TT	AA	AG	CC	GG	GG	TT	TT	TT
YP160909-183	Kurd	LNP	CC	AG	GG	AA	CC	CC	TT	GG	GG	TT	AA	AG	CC	GG	GG	TT	TT	TT
YP160909-184	Kurd	LIP	CC	AA	AG	AA	CT	CC	TT	GG	CG	TT	AA	AA	CC	GG	CG	TT	TT	TT
YP160909-185	Kurd	LNP	CC	AG	GG	AA	CC	CC	TT	GG	GG	TT	AA	GG	CC	GG	GG	TT	TT	TT
YP160909-186	Kurd	LP	CC	AA	AG	AA	CT	CT	TT	GG	GG	TT	AA	AA	CC	GG	CG	TT	TT	TT
YP160909-187	Kurd	LP	CC	AA	AG	AA	TT	CC	TT	GG	GG	TT	AA	AA	CC	GG	CC	TT	TT	GG
YP160909-188	Kurd	LP	CC	AA	GG	AA	CC	CT	TT	AG	GG	TT	AA	AA	CC	GG	GG	TT	TT	TT
YP160909-189	Kurd	LIP	CC	AA	GG	AA	TT	CC	TT	GG	GG	TT	AA	AA	CC	GG	CC	TT	TT	GG
YP160909-190	Kurd	LIP	CC	AA	GG	AA	CC	CC	TT	AG	CG	TT	AA	AA	CC	GG	GG	TT	TT	TT
YP160909-191	Kurd	LNP	CC	AA	GG	AA	CT	CC	TT	GG	GG	TT	AA	AA	CC	GG	CG	TT	TT	TT
YP160909-192	Kurd	LNP	CC	AG	GG	AA	CT	CC	TT	GG	GG	TT	AA	AG	CC	GG	CG	TT	TT	TT
YP160909-193	Kurd	LNP	CG	AG	GG	AA	CT	CC	TT	GG	GG	TT	AA	GG	CC	GG	CG	TT	TT	TT
YP160909-194	Kurd	LIP	CC	AA	GG	AA	CT	CC	TT	GG	GG	TT	AA	AA	CC	GG	CG	TT	TT	TT
YP160909-195	Kurd	LP	CC	AG	GG	AA	CC	CT	TT	AG	GG	TT	AA	AG	CC	GG	GG	TT	TT	TT
YP160909-196	Kurd	LNP	CC	AA	GG	AA	TT	CC	TT	GG	GG	TT	AA	AA	CC	GG	CC	TT	TT	GG
YP160909-197	Kurd	LP	CC	AA	GG	AA	CC	CC	TT	AG	GG	TT	AA	AA	CC	GG	GG	TT	TT	TT
YP160909-198	Kurd	LIP	CC	AA	GG	AA	CT	CC	TT	GG	GG	TT	AA	AA	CC	GG	CG	TT	TT	TT
YP160909-199	Kurd	LNP	CC	AG	GG	AA	CT	CC	TT	GG	GG	TT	AA	AG	CC	GG	CG	TT	TT	TT
YP160909-200	Kurd	LNP	CC	AA	GG	AA	CT	CC	TT	GG	GG	TT	AA	AA	CC	GG	CG	TT	TT	TT
YP160909-201	Kurd	LNP	CC	AG	AG	AA	CT	CC	TT	GG	GG	TT	AA	AG	CC	GG	GG	TT	TT	TT
YP160909-202	Kurd	LNP	CC	GG	GG	AA	CC	CC	TT	GG	GG	TT	AA	GG	CC	GG	GG	TT	TT	TT
YP160909-203	Kurd	LNP	CC	AA	GG	AA	TT	CC	TT	GG	GG	TT	AA	AA	CC	GG	CC	TT	TT	GG
YP160909-204	Kurd	LNP	CC	AG	GG	AA	CT	CC	TT	GG	GG	TT	AA	AG	CC	GG	CG	TT	TT	TT
YP160909-205	Kurd	LNP	CC	AG	AG	AA	CT	CC	TT	GG	GG	TT	AA	AG	CC	GG	CG	TT	TT	TT
YP160909-206	Kurd	LNP	CC	AG	GG	AA	CT	CC	TT	GG	GG	TT	AA	AG	CC	GG	CG	TT	TT	TT
YP160909-207	Kurd	LNP	CC	AG	GG	AA	CT	CC	TT	GG	GG	TT	AA	AG	CC	GG	CG	TT	TT	TT
YP160909-208	Kurd	LIP	CC	AA	GG	AA	TT	CC	TT	GG	GG	TT	AA	AA	CC	GG	CC	TT	TT	GG
YP160909-209	Kurd	LNP	CC	AA	GG	AA	CT	CC	TT	GG	GG	TT	AA	AA	CC	GG	CG	TT	TT	TT
YP160909-210	Kurd	LIP	CC	AG	GG	AA	CC	CC	TT	GG	GG	TT	AA	AG	CC	GG	GG	TT	TT	TT
YP160909-211	Kurd	LNP	CC	AA	GG	AA	CT	CC	TT	GG	GG	TT	AA	AA	CC	GG	CG	TT	TT	TT
YP160909-212	Kurd	LIP	CC	AG	GG	AA	CC	CT	TT	AG	GG	TT	AA	AG	CC	GG	GG	TT	TT	TT
YP160909-213	Kurd	LNP	CC	AA	GG	AA	CT	CC	TT	GG	GG	TT	AA	AA	CC	GG	CG	TT	TT	TT
YP160909-214	Kurd	LNP	CC	GG	GG	AA	CC	CC	TT	GG	GG	TT	AA	GG	CC	GG	GG	TT	TT	TT
YP160909-215	Kurd	LNP	CC	GG	GG	AA	CC	CC	TT	GG	GG	TT	AA	GG	CC	GG	GG	CT	TT	TT
YP160909-216	Kurd	LNP	CC	AA	GG	AA	CT	CC	TT	GG	GG	TT	AA	AA	CC	GG	CG	TT	TT	TT
YP160909-217	Kurd	LNP	CC	AG	GG	AA	CT	CC	TT	GG	GG	TT	AA	AG	CC	GG	CG	TT	TT	TT
YP160909-218	lur	LIP	CC	AG	GG	AA	CC	CC	TT	GG	CG	TT	AA	AG	CC	GG	GG	TT	TT	TT
YP160909-219	lur	LIP	CC	AA	GG	AA	TT	CC	TT	GG	GG	TT	AA	AA	CC	GG	CC	TT	TT	GG
YP160909-220	lur	LNP	CC	AG	GG	AA	CT	CC	TT	GG	GG	TT	AA	AG	CC	GG	CG	TT	TT	TT
YP160909-221	Kurd	LIP	CC	AA	GG	AA	CT	CC	TT	GG	GG	TT	AA	AA	CC	GG	CG	TT	TT	TT
YP160909-222	lur	LNP	CC	AA	GG	AA	CT	CC	TT	GG	GG	TT	AA	AA	CC	GG	CG	TT	TT	TT
YP160909-223	lur	LNP	CC	AG	GG	AA	CC	CC	TT	GG	GG	TT	AA	AG	CC	GG	GG	TT	TT	TT
YP160909-224	lur	LNP	CC	AG	GG	AA	CC	CC	TT	GG	GG	TT	AA	AA	CC	GG	GG	TT	TT	TT
YP160909-225	Kurd	LNP	CC	AG	GG	AA	CT	CC	TT	GG	GG	TT	AA	AA	CC	GG	CG	TT	TT	TT
YP160909-226	Kurd	LIP	CC	GG	GG	AA	CC	CC	TT	GG	GG	TT	AA	GG	CC	GG	GG	TT	TT	TT
YP160909-227	Persian	LNP	CC	AG	GG	AA	CC	CC	TT	GG	GG	TT	AA	AG	CC	GG	GG	TT	TT	TT
YP160909-228	Kurd	LNP	CC	AA	GG	AA	CC	CT	TT	GG	GG	TT	AA	AG	CC	GG	GG	TT	TT	TT
YP160909-229	Persian	LNP	CC	AG	GG	AA	CT	CC	TT	GG	GG	TT	AA	AG	CC	GG	CG	TT	TT	TT
YP160909-230	Persian	LNP	CC	AA	GG	AA	CT	CC	TT	GG	GG	TT	AA	AA	CC	GG	CG	TT	TT	TT
YP160909-231	Persian	LNP	CC	AA	GG	AA	CT	CC	TT	GG	GG	TT	AA	AA	CC	GG	CC	TT	TT	GG
YP160909-232	Persian	LNP	CC	AG	GG	AA	CT	CC	TT	GG	GG	TT	AA	AG	CC	GG	CG	TT	TT	TT
YP160909-233	Persian	LNP	CC	AA	GG	AA	CT	CC	TT	GG	GG	TT	AA	AA	CC	GG	CG	TT	TT	TT
YP160909-234	Persian	LNP	CC	AA	GG	AA	CT	CC	TT	GG	GG	TT	AA	AA	CC	GG	CG	TT	TT	GT
YP160909-235	Kurd	LNP	CC	AA	GG	AA	TT	CC	TT	GG	GG	TT	AA	AA	CC	GG	CC	TT	TT	GG
YP160909-236	Kurd	LNP	CC	AA	GG	AA	CC	CC	TT	AG	GG	TT	AA	AG	CC	GG	GG	TT	TT	TT
YP160909-237	Kurd	LNP	CC	AA	GG	AA	CT	CC	TT	GG	GG	TT	AA	AA	CC	GG	CG	TT	TT	TT
YP160909-238	Kurd	LNP	CC	AG	GG	AA	CT	CC	TT	GG	GG	TT	AA	AG	CC	GG	CG	TT	TT	TT
YP160909-239	Kurd	LNP	CC	AA	GG	AA	CT	CC	TT	GG	GG	TT	AA	AA	CC	GG	CG	TT	TT	TT
YP160909-240	Kurd	LIP	CC	AA	AG	AA	TT	CC	TT	GG	GG	TT	AA	AA	CC	GG	CC	TT	TT	GG
YP160909-241	Kurd	LNP	CC	AA	GG	AA	CT	CC	TT	GG	GG	TT	AA	AA	CC	GG	CG	TT	TT	TT
YP160909-242	Kurd	LNP	CC	AA	GG	AA	TT	CC	TT	GG	GG	TT	AA	AA	CC	GG	CC	TT	TT	GG
YP160909-243	lur	LNP	CC	AA	GG	AA	CT	CC	TT	AG	GG	TT	AA	AA	CC	GG	CG	TT	TT	TT
YP160909-244	Kurd	LNP	CC	GG	GG	AA	CC	CC	TT	GG	GG	TT	AA	GG	CC	GG	GG	TT	TT	TT
YP160909-245	Kurd	LNP	CC	AG	GG	AA	CC	CC	TT	AG	GG	TT	AA	AG	CC	GG	GG	TT	TT	TT
YP160909-246	Kurd	LNP	CC	GG	GG	AA	CC	CC	TT	GG	GG	TT	AA	GG	CC	GG	GG	TT	TT	TT
YP160909-247	Kurd	LIP	CC	AG	GG	AA	CT	CC	TT	GG	GG	TT	AA	AG	CC	GG	CG	TT	TT	TT
YP160909-248	Kurd	LNP	CC	AA	GG	AA	CT	CC	TT	GG	GG	TT	AA	AA	CC	GG	CG	TT	TT	TT
YP160909-249	Kurd	LNP	CC	AG	GG	AA	CT	CC	TT	GG	GG	TT	AA	AG	CC	GG	CG	TT	TT	TT
YP160909-250	Kurd	LIP	CC	AA	GG	AA	CT	CC	TT	GG	CG	TT	AA	AA	CC	GG	CG	TT	TT	TT
YP160909-251	Kurd	LNP	CC	AA	AG	AA	CT	CC	TT	AG	GG	TT	AA	AA	CC	GG	CG	TT	TT	TT
YP160909-252	Kurd	LNP	CC	AG	GG	AA	CT	CC	TT	GG	GG	TT	AA	AG	CC	GG	CG	TT	TT	TT
YP160909-253	Kurd	LNP	CC	AA	GG	AA	CT	CC	TT	GG	GG	TT	AA	AA	CC	GG	CG	TT	TT	TT
YP160909-254	Kurd	LIP	CC	AG	GG	AA	CT	CC	TT	GG	GG	TT	AA	AG	CC	GG	CG	TT	TT	TT
YP160909-255	Kurd	LNP	CC	AG	AG	AA	CT	CC	TT	GG	GG	TT	AA	AG	CC	GG	CG	TT	TT	TT
YP160909-256	Kurd	LIP	CC	AA	GG	AA	CC	CC	TT	GG	GG	TT	AA	AA	CC	GG	GG	TT	TT	TT
YP160909-257	Kurd	LNP	CC	AG	GG	AA	CT	CC	TT	GG	GG	TT	AA	AG	CC	GG	CG	TT	TT	TT
YP160909-258	Kurd	LIP	CC	AG	GG	AA	CT	CC	TT	GG	GG	TT	AA	AG	CC	GG	CG	TT	TT	TT
YP160909-259	Kurd	LIP	CC	AG	GG	AA	CT	CC	TT	GG	GG	TT	AA	AG	CC	GG	CG	TT	TT	TT
YP160909-260	Kurd	LNP	CC	AA	AG	AA	CT	CC	TT	GG	GG	TT	AA	AG	CC	GG	CG	TT	TT	TT
YP160909-261	Kurd	LNP	CC	AG	GG	AA	CT	CC	TT	GG	GG	TT	AA	AG	CC	GG	CG	TT	TT	TT
YP160909-262	Kurd	LNP	CC	AG	GG	AA	CC	CC	TT	GG	GG	TT	AA	AG	CC	GG	GG	TT	TT	TT
YP160909-263	Kurd	LNP	CC	AG	GG	AA	CC	CC	TT	GG	GG	TT	AA	AG	CC	GG	GG	TT	TT	TT
YP160909-264	Kurd	LNP	CC	AG	GG	AA	CC	CC	TT	AG	GG	TT	AA	AG	CC	GG	GG	TT	TT	TT
YP160909-265	Kurd	LNP	CC	AA	GG	AA	CC	CC	TT	GG	GG	TT	AA	AA	CC	GG	GG	TT	TT	TT
YP160909-266	Kurd	LIP	CC	GG	GG	AA	CC	CC	TT	GG	GG	TT	AA	GG	CC	GG	GG	TT	TT	TT
YP160909-267	Kurd	LIP	CC	AA	GG	AA	CC	CC	TT	GG	GG	TT	AA	AG	CC	GG	GG	TT	TT	TT
YP160909-268	Kurd	LIP	CC	AA	GG	AA	CC	CC	TT	GG	GG	TT	AA	AA	CC	GG	GG	TT	TT	TT
YP160909-269	Kurd	LNP	CC	AA	GG	AA	TT	CC	TT	GG	GG	TT	AA	AA	CC	GG	CC	TT	TT	GG
YP160909-270	Kurd	LIP	CC	AA	GG	AA	CT	CC	TT	GG	GG	TT	AA	AA	CC	GG	CG	TT	TT	TT
YP160909-271	Kurd	LIP	CC	AG	GG	AA	CC	CC	TT	GG	GG	TT	AA	AG	CC	GG	GG	TT	TT	TT
YP160909-272	Kurd	LNP	CC	AA	GG	AA	TT	CC	TT	GG	GG	TT	AA	AA	CC	GG	CC	TT	TT	GG
YP160909-273	Kurd	LIP	CC	GG	GG	AA	CC	CC	TT	GG	GG	TT	AA	GG	CC	GG	GG	TT	TT	TT
YP160909-274	Kurd	LNP	CC	AG	GG	AA	CT	CC	TT	GG	GG	TT	AA	AG	CC	GG	CG	TT	TT	TT
YP160909-275	Kurd	LNP	CC	AA	AG	AA	TT	CC	TT	GG	GG	TT	AA	AA	CC	GG	CC	TT	TT	GG
YP160909-276	Kurd	LNP	CC	AA	GG	AA	CT	CC	TT	GG	GG	TT	AA	AA	CC	GG	CG	TT	TT	TT
YP160909-277	Kurd	LIP	CC	AG	GG	AA	CT	CC	TT	GG	GG	AT	AA	AA	CC	GG	CG	TT	TT	TT
YP160909-278	Kurd	LIP	CC	AG	GG	AA	CC	CC	TT	GG	GG	TT	AA	AG	CC	GG	GG	TT	TT	TT
YP160909-279	Kurd	LNP	CC	GG	GG	AA	CC	CC	TT	GG	GG	TT	AA	GG	CC	GG	GG	TT	TT	TT
YP160909-280	Kurd	LIP	CC	AG	AG	AA	CT	CC	TT	GG	GG	TT	AA	AG	CC	GG	CG	TT	TT	TT
YP160909-281	lur	LNP	CC	AA	GG	AA	CC	CC	TT	GG	GG	TT	AA	AA	CC	GG	GG	TT	TT	TT
YP160909-282	lur	LNP	CC	GG	GG	AA	CC	CC	TT	GG	GG	TT	AA	GG	CC	GG	GG	TT	TT	TT
YP160909-283	lur	LIP	CC	AA	AG	AA	CT	CC	TT	GG	GG	AT	AA	AA	CC	GG	CG	TT	TT	TT
YP160909-284	lur	LNP	CC	AG	GG	AA	CT	CT	TT	GG	GG	TT	AA	AG	CC	GG	CG	CT	TT	TT
YP160909-285	lur	LNP	CC	AG	GG	AA	CT	CC	TT	GG	GG	TT	AA	AG	CC	GG	CG	TT	TT	TT
YP160909-286	lur	LIP	CC	AG	GG	AA	CC	CC	TT	GG	GG	TT	AA	AG	CC	GG	GG	TT	TT	TT
YP160909-287	lur	LIP	CC	AG	GG	AA	CT	CC	TT	GG	GG	TT	AA	AG	CC	GG	CG	TT	TT	TT
YP160909-288	lur	LIP	CC	AA	GG	AA	CT	CC	TT	GG	GG	TT	AA	AA	CC	GG	CG	TT	TT	TT
YP160909-289	lur	LNP	CC	AA	GG	AA	CC	CC	TT	GG	GG	TT	AA	AA	CC	GG	CC	TT	TT	GG
YP160909-290	lur	LNP	CC	AA	GG	AA	TT	CC	TT	GG	GG	TT	AA	AA	CC	GG	CC	TT	TT	GG
YP160909-291	lur	LNP	CC	AA	GG	AA	CC	CC	TT	GG	GG	TT	AA	AA	CC	GG	CG	TT	TT	TT
YP160909-292	lur	LNP	CC	AA	GG	AA	CT	CC	TT	GG	GG	TT	AA	AA	CC	GG	CG	TT	TT	TT
YP160909-293	lur	LNP	CC	AA	GG	AA	CC	CC	TT	GG	CG	TT	AA	AG	CC	GG	GG	TT	TT	TT
YP160909-294	lur	LIP	CC	AA	GG	AA	TT	CC	TT	GG	GG	TT	AA	AA	CC	GG	CG	TT	TT	GG
YP160909-295	lur	LIP	CC	AA	GG	AA	CC	CC	TT	GG	GG	TT	AA	AA	CC	GG	GG	TT	TT	TT
YP160909-296	lur	LIP	CC	AA	GG	AA	CT	CC	TT	GG	GG	TT	AA	AA	CC	GG	CG	TT	TT	TT
YP160909-297	Kurd	LNP	CC	AA	GG	AA	CT	CC	TT	GG	GG	TT	AA	AG	CC	GG	CG	TT	TT	TT
YP160909-298	Kurd	LP	CC	AA	GG	AA	CC	CT	TT	GG	GG	TT	AA	AA	CC	GG	GG	TT	TT	TT
YP160909-299	Kurd	LIP	CC	AA	GG	AA	CT	CC	TT	GG	GG	TT	AA	AA	CC	GG	CG	TT	TT	TT
YP160909-300	Kurd	LIP	CC	AA	GG	AA	CT	CC	TT	GG	GG	TT	AA	AA	CC	GG	CG	TT	TT	TT
YP160909-301	Kurd	LNP	CC	AA	GG	AA	CT	CC	TT	GG	GG	TT	AA	AA	CC	GG	CG	TT	TT	TT
YP160909-302	Kurd	LNP	CC	AG	GG	AA	CC	CC	TT	GG	GG	TT	AA	AG	CC	GG	GG	TT	TT	TT
YP160909-303	Kurd	LNP	CC	AA	GG	AA	CT	CC	TT	GG	GG	TT	AA	AA	CC	GG	CG	TT	TT	TT
YP160909-304	Kurd	LIP	CC	AA	GG	AA	CC	CC	TT	GG	GG	TT	TT	AA	CC	GG	GG	TT	TT	TT
YP160909-305	Kurd	LNP	CC	AA	GG	AA	TT	CC	TT	GG	GG	TT	AA	AA	CC	GG	CC	TT	TT	GT
YP160909-306	Kurd	LIP	CC	AG	GG	AA	CC	CC	TT	GG	GG	TT	AA	AG	CC	GG	CG	TT	TT	TT
YP160909-307	Kurd	LNP	CC	AG	GG	AA	CC	CC	TT	GG	GG	TT	AA	AG	CC	GG	GG	TT	TT	TT
YP160909-308	Kurd	LNP	CC	AA	GG	AA	CT	CC	TT	GG	GG	TT	AA	AA	CC	GG	CG	TT	TT	TT
YP160909-309	Kurd	LNP	CC	AA	GG	AA	CT	CC	TT	GG	GG	TT	AA	AA	CC	GG	CG	TT	TT	TT
YP160909-310	Kurd	LNP	CC	AA	GG	AA	TT	CC	TT	AG	GG	TT	AA	AA	CC	GG	CC	TT	TT	GG
YP160909-311	Kurd	LNP	CC	AA	GG	AA	CC	CC	TT	GG	GG	TT	AA	AA	CC	GG	GG	TT	TT	TT
YP160909-312	Kurd	LNP	CC	AA	GG	AA	CT	CC	TT	GG	GG	TT	AA	AA	CC	GG	CG	TT	TT	TT
YP160909-313	Kurd	LNP	CC	AA	GG	AA	TT	CC	TT	GG	GG	TT	AA	AA	CC	GG	CC	TT	TT	GG
YP160909-314	Kurd	LNP	CC	AA	GG	AA	TT	CC	TT	GG	GG	TT	AA	AA	CC	GG	CC	TT	TT	GG
YP160909-315	Kurd	LNP	CC	AA	GG	AA	TT	CC	TT	AG	GG	TT	AA	AA	CC	GG	CC	TT	TT	GG
YP160909-316	Kurd	LNP	CC	AA	AG	AA	CT	CC	TT	GG	GG	TT	AA	AA	CC	GG	CG	TT	TT	TT
YP160909-317	Kurd	LNP	CC	AA	GG	AA	CT	CC	TT	GG	GG	TT	AA	AA	CC	GG	CG	TT	TT	TT
YP160909-318	Kurd	LIP	CC	AG	GG	AA	CC	CC	TT	GG	GG	TT	AA	AG	CC	GG	GG	TT	TT	TT
YP160909-319	Kurd	LNP	CC	AA	GG	AA	TT	CC	TT	GG	GG	TT	AA	AA	CC	GG	CG	TT	TT	TT
YP160909-320	Kurd	LNP	CC	AA	GG	AA	TT	CC	TT	GG	GG	TT	AA	AG	CC	GG	GG	TT	TT	TT
YP160909-321	Kurd	LP	CC	AG	GG	AA	CC	CC	TT	AG	GG	TT	AA	AA	CC	GG	CG	TT	TT	TT
YP160909-322	Kurd	LNP	CC	AA	GG	AA	TT	CC	TT	GG	GG	TT	AA	AA	CC	GG	CC	TT	TT	GG
YP160909-323	Kurd	LNP	CC	AG	GG	AA	CC	CT	TT	GG	GG	TT	AA	AG	CC	GG	GG	TT	TT	TT
YP160909-324	Kurd	LNP	CC	AA	GG	AA	CT	CC	TT	GG	GG	TT	AA	AA	CC	GG	CG	TT	TT	TT
YP160909-325	Kurd	LNP	CC	AA	GG	AA	CT	CC	TT	GG	GG	TT	AA	AA	CC	GG	CG	TT	TT	TT
YP160909-326	Kurd	LNP	CC	GG	GG	AA	CC	CC	TT	GG	GG	TT	AA	GG	CC	GG	GG	TT	TT	TT
YP160909-327	Kurd	LIP	CC	AA	GG	AA	CC	CC	TT	GG	GG	TT	AA	AA	CC	GG	GG	TT	TT	TT
YP160909-328	Kurd	LNP	CC	AA	AG	AA	CT	CT	TT	AG	GG	TT	AA	AA	CC	GG	CG	TT	TT	TT
YP160909-329	Kurd	LIP	CC	AG	GG	AA	CT	CC	TT	GG	GG	TT	AA	AG	CC	GG	CG	TT	TT	TT
YP160909-330	Kurd	LNP	CC	AA	GG	AA	CC	CC	TT	GG	GG	TT	AA	AA	CC	GG	GG	TT	TT	TT
YP160909-331	Kurd	LNP	CC	AA	GG	AA	CT	CC	TT	GG	GG	TT	AA	AA	CC	GG	CG	TT	TT	TT
YP160909-332	Kurd	LNP	CC	AA	GG	AA	CT	CC	TT	GG	GG	TT	AA	AG	CC	GG	CG	TT	TT	TT
YP160909-333	Kurd	LNP	CC	AG	GG	AA	CT	CC	TT	GG	GG	TT	AA	AG	CC	GG	CG	TT	TT	TT
YP160909-334	Kurd	LNP	CC	AG	AG	AA	CT	CC	TT	GG	GG	TT	AA	AG	CC	GG	CG	TT	TT	TT
YP160909-335	Kurd	LNP	CC	AA	AG	AA	TT	CC	TT	GG	GG	TT	AA	AA	CC	GG	CC	TT	TT	GG
YP160909-336	Kurd	LIP	CC	AA	GG	AA	CC	CC	TT	GG	GG	TT	AA	AA	CC	GG	GG	TT	TT	TT
YP160909-337	Azeri	LNP	CC	AA	GG	AA	CC	CC	TT	AG	GG	TT	AA	AG	CC	GG	GG	TT	TT	TT
YP160909-338	Azeri	LNP	CC	AA	GG	AA	CT	CC	TT	GG	GG	TT	AA	AA	CC	GG	CG	TT	TT	TT
YP160909-339	Azeri	LIP	CC	AA	GG	AA	CT	CT	TT	AG	GG	TT	AA	AA	CC	GG	CG	TT	TT	TT
YP160909-340	Azeri	LNP	CC	AA	GG	AA	TT	CC	TT	GG	GG	TT	AA	AA	CC	GG	CC	TT	TT	GG
YP160909-341	Azeri	LNP	CC	GG	GG	AA	CC	CC	TT	GG	GG	TT	AA	GG	CC	GG	GG	TT	TT	TT
YP160909-342	Azeri	LNP	CC	AA	GG	AA	CC	CC	TT	GG	GG	TT	AA	AA	CC	GG	GG	TT	TT	TT
YP160909-343	Azeri	LP	CC	GG	GG	AA	CC	CC	TT	GG	GG	TT	AA	GG	CC	GG	GG	TT	TT	TT
YP160909-344	Azeri	LIP	CC	AA	GG	AA	CC	CC	TT	GG	GG	TT	AA	AA	CC	GG	GG	TT	TT	TT
YP160909-345	Persian	LP	CC	AA	GG	AA	CC	CC	TT	GG	CG	TT	AA	AA	CC	GG	GG	TT	TT	TT
YP160909-346	Persian	LIP	CC	GG	GG	AA	CC	CC	TT	GG	GG	TT	AA	GG	CC	GG	GG	TT	TT	TT
YP160909-347	Persian	LIP	CC	AA	GG	AA	CC	CC	TT	GG	GG	TT	AA	AA	CC	GG	GG	TT	TT	TT
YP160909-348	Persian	LNP	CC	GG	GG	AA	CC	CC	TT	GG	GG	TT	AA	GG	CC	GG	GG	TT	TT	TT
YP160909-349	Persian	LNP	CC	AA	GG	AA	CT	CC	TT	GG	GG	TT	AA	AA	CC	GG	CG	TT	TT	TT
YP160909-350	Persian	LNP	CC	AA	GG	AA	CC	CC	TT	GG	GG	TT	AA	AA	CC	GG	GG	TT	TT	TT
YP160909-351	Persian	LNP	CC	AA	GG	AA	CT	CC	TT	GG	GG	TT	AA	AA	CC	GG	CG	TT	TT	TT
YP160909-352	Persian	LNP	CC	AA	GG	AA	TT	CC	TT	GG	GG	TT	AA	AA	CC	GG	CC	TT	TT	GG
YP160909-353	Persian	LIP	CC	AA	GG	AA	CC	CC	TT	AG	GG	TT	AA	AA	CC	GG	CG	TT	TT	TT
YP160909-354	Persian	LNP	CC	AA	GG	AA	CC	CC	TT	GG	GG	TT	AA	AA	CC	GG	CG	TT	TT	TT
YP160909-355	Persian	LIP	CC	AA	GG	AA	TT	CC	TT	GG	GG	AT	AA	AA	CC	GG	CC	TT	TT	GG
YP160909-356	Persian	LNP	CC	AA	GG	AA	TT	CC	TT	GG	GG	TT	AA	AA	CC	GG	CC	TT	TT	GG
YP160909-357	Persian	LIP	CC	AA	GG	AA	CT	CC	TT	GG	GG	TT	AA	AA	CC	GG	CG	TT	TT	TT
YP160909-358	Persian	LNP	CC	AG	GG	AA	CC	CC	TT	GG	GG	TT	AA	AG	CC	GG	GG	TT	TT	TT
YP160909-359	Gilak	LNP	CC	AA	GG	AA	TT	CC	TT	GG	GG	TT	AA	AA	CC	GG	CC	TT	TT	GG
YP160909-360	Gilak	LNP	CC	AA	GG	AA	TT	CC	TT	GG	GG	TT	AA	AA	CC	GG	CC	TT	TT	GG
YP160909-361	Gilak	LIP	CC	GG	GG	AA	CC	CC	TT	GG	GG	TT	AA	GG	CC	GG	GG	TT	TT	TT
YP160909-362	Gilak	LNP	CC	AG	GG	AA	CC	CC	TT	GG	GG	TT	AA	AG	CC	GG	GG	TT	TT	TT
YP160909-363	Gilak	LNP	CC	AG	GG	AA	CT	CC	TT	GG	GG	TT	AA	AG	CC	GG	CG	TT	TT	TT
YP160909-364	Gilak	LNP	CC	AA	GG	AA	CC	CC	TT	GG	CG	TT	AA	AA	CC	GG	GG	TT	TT	TT
YP160909-365	Gilak	LIP	CC	AA	GG	AA	CC	CC	TT	GG	GG	TT	AA	AA	CC	GG	CG	TT	TT	TT
YP160909-366	Gilak	LNP	CC	AG	GG	AA	CT	CC	TT	GG	GG	TT	AA	AG	CC	GG	CG	TT	TT	TT
YP160909-367	Azeri	LNP	CC	AA	GG	AA	CT	CC	TT	GG	GG	TT	AA	AA	CC	GG	CG	TT	TT	TT
YP160909-368	Azeri	LNP	CC	GG	GG	AA	CC	CC	TT	GG	GG	TT	AA	GG	CC	GG	GG	TT	TT	TT
YP160909-369	Azeri	LIP	CC	AG	GG	AA	CT	CC	TT	GG	GG	TT	AA	AG	CC	GG	CG	TT	TT	TT
YP160909-370	Persian	LIP	CC	AA	GG	AA	TT	CC	TT	GG	GG	TT	AA	AA	CC	GG	CC	TT	TT	TT
YP160909-371	Persian	LNP	CC	AA	GG	AA	TT	CC	TT	GG	GG	TT	AA	AA	CC	GG	CC	TT	TT	GG
YP160909-372	Mazani	LNP	CC	AA	AG	AA	CT	CC	TT	GG	GG	TT	AA	GG	CC	GG	GG	TT	TT	TT
YP160909-373	Mazani	LIP	CC	AA	GG	AA	CT	CC	TT	GG	GG	TT	AA	AA	CC	GG	CG	TT	TT	TT
YP160909-374	Mazani	LIP	CC	AG	GG	AA	CT	CC	TT	GG	GG	TT	AA	AG	CC	GG	CG	TT	TT	TT
YP160909-375	Mazani	LNP	CC	AG	GG	AA	CT	CC	TT	GG	GG	TT	AA	AG	CC	GG	CG	TT	TT	TT
YP160909-376	Mazani	LNP	CC	AA	GG	AA	TT	CC	TT	GG	GG	TT	AA	AA	CC	GG	CC	TT	TT	GG
YP160909-377	Mazani	LNP	CC	GG	GG	AA	CC	CC	TT	GG	GG	TT	AA	GG	CC	GG	GG	TT	TT	TT
YP160909-378*	Persian	LIP	CC	AA	GG	AA	CT	CC	TT	GG	GG	TT	AA	AA	CC	GG	CC	TT	TT	TT
YP160909-379*	Persian	LNP	CC	AA	GG	AA	CC	CC	TT	GG	GG	TT	AT	AA	CC	GG	GG	TT	TT	TT
YP160909-380*	Persian	LNP	CC	AA	GG	AA	CC	CT	TT	GA	GG	TT	AA	AA	CC	GG	GG	TT	TT	TT
YP160909-381*	Persian	LNP	CC	AG	GG	AA	CC	CC	TT	GG	GG	TT	AA	AG	CC	GG	GG	TT	TT	TT
YP160909-382*	Persian	LNP	CC	AG	GG	AA	CT	CC	TT	GG	GG	TT	AA	AG	CC	GG	CG	TT	TT	TT
YP160909-383*	Persian	LNP	CC	AA	GG	AA	TT	CC	TT	GG	GG	TT	AA	AA	CC	GG	CC	TT	TT	TT
YP160909-384	Persian	LNP	CC	AA	GG	AA	TT	CC	TT	GG	GG	TT	AA	AA	CC	GG	CC	TT	TT	GG
YP160909-385	Persian	LNP	CC	GG	GG	AA	CC	CC	TT	GG	GG	TT	AA	GG	CC	GG	GG	TT	TT	TT
YP160909-386*	Persian	LNP	CC	AA	GG	AA	CC	CT	TT	GA	GG	TT	AA	AA	CC	GG	GG	TT	TT	TT
YP160909-387*	Persian	LP	CC	AG	GG	AA	CC	CC	TT	GG	GG	TT	AA	AG	CC	GG	CG	TT	TT	TT
YP160909-388*	Persian	LP	CC	AA	GG	AA	CT	CC	TT	GG	GG	TT	AA	AA	CC	GG	CG	TT	TT	TT
YP160909-389*	Persian	LNP	CC	AA	GG	AA	CT	CC	TT	GG	GG	TT	AT	AA	CC	GG	CG	TT	TT	TT
YP160909-390	Persian	LNP	CC	AG	GG	AA	CC	CC	TT	GG	GG	TT	AA	AG	CC	GG	GG	TT	TT	TT
YP160909-391*	Persian	LIP	CC	AG	GG	AA	CT	CC	TT	GG	GG	TT	AA	AG	CC	GG	CG	TT	TT	TT
YP160909-392*	Persian	LNP	CC	AA	AG	AA	TT	CC	TT	GG	GG	TT	AA	AA	CC	GG	CC	TT	TT	TT
YP160909-393*	Persian	LNP	CC	AA	GG	AA	CT	CC	TT	GG	GG	TT	AA	AA	CC	GG	CG	TT	TT	TT
YP160909-394*	Persian	LNP	CC	AG	GG	AA	CC	CC	TT	GG	GG	TT	AA	GG	CC	GG	GG	TT	TT	TT
YP160909-395*	Persian	LNP	CC	AA	AG	AA	TT	CC	TT	GG	GG	TT	AA	AA	CC	GG	CC	TT	TT	TT
YP160909-396	Persian	LIP	CC	AA	GG	AG	CT	CT	TT	AG	GG	TT	AA	AA	CC	GG	CG	TT	TT	TT
YP160909-397*	Persian	LNP	CC	AG	GG	AA	CT	CC	TT	GG	GG	TT	AA	AG	CC	GG	CG	TT	TT	TT
YP160909-398*	Persian	LP	CC	AA	GG	AA	CC	CT	TT	GA	GG	TT	AA	AA	CC	GG	GG	TT	TT	TT
YP160909-399*	Persian	LNP	CC	AG	GG	AA	CC	CC	TT	GG	GG	TT	AA	AG	CC	GG	GG	TT	TT	TT
YP160909-400*	Persian	LIP	CC	AA	GG	AA	CC	CC	TT	GG	GG	TT	AA	AA	CC	GG	GG	TT	TT	TT
YP160909-401*	Persian	LIP	CC	AG	GG	AA	CT	CC	TT	GG	GG	TT	AA	AA	CC	GG	CG	TT	TT	TT
* The samples that were randomly selected for whole genome sequencing
